# Supplementary material for: A Carbon Fixation Enhanced Chlamydomonas reinhardtii Strain for Achieving the Double-Win Between Growth and Biofuel Production Under Non-stressed Conditions
Source: Front Bioeng Biotechnol. 2021 Jan 12;8:603513. doi: 10.3389/fbioe.2020.603513 (PMC7835968; doi:10.3389/fbioe.2020.603513)
Supplement: Supplementary file 1 [file Table_1.XLSX]

## Sheet: S1-Measurements of OD750 in Jas
CC-137c（Wild Type）	OD750
First parallel					Second parallel					Third parallel
	Jasco-X	Fitted values by AS-Y	Correlation			Jasco-X	Fitted values by AS-Y	Correlation			Jasco-X	Fitted values by AS-Y	Correlation
	0.2056	0.194932	0.979413			0.2217	0.201157	0.988641			0.2051	0.183983	0.976227
	0.8762	0.9801				0.742	0.839778				0.6893	0.838766
	2.1813	2.41154				1.869	2.27483				2.2977	2.57447
	3.8082	3.42883				3.5013	3.39864				4.4772	3.54646
	3.4672	3.65517				4.7421	4.21689				3.8997	3.84771
	2.9337	2.80348				3.5409	3.64606				3.5385	3.47792
	2.2506	2.689				3.6498	3.43141				3.4209	3.4063
	2.552	2.69948				3.3704	3.25778				3.5364	3.45152
P3-GAPDH	OD750
First parallel					Second parallel					Third parallel
	Jasco-X	Fitted values by AS-Y	Correlation			Jasco-X	Fitted values by AS-Y	Correlation			Jasco-X	Fitted values by AS-Y	Correlation
	0.1973	0.150836	0.992479			0.1971	0.137137	0.992589			0.2181	0.138397	0.965754
	0.553	0.87206				0.8094	1.13954				0.6637	0.931322
	2.3815	3.02879				3.7279	3.46943				3.0173	3.27366
	3.0252	3.18646				3.7389	3.68246				3.6267	3.6316
	6.1523	6.0584				5.0743	5.59902				4.9984	5.74337
	5.5165	5.84508				6.6506	6.27909				5.5979	5.71532
	6.6759	6.29388				6.7595	6.40455				5.8872	5.61928
	6.4287	6.03802				6.5065	6.17077				5.1051	3.87896
