# Supplementary material for: A Carbon Fixation Enhanced Chlamydomonas reinhardtii Strain for Achieving the Double-Win Between Growth and Biofuel Production Under Non-stressed Conditions
Source: Front Bioeng Biotechnol. 2021 Jan 12;8:603513. doi: 10.3389/fbioe.2020.603513 (PMC7835968; doi:10.3389/fbioe.2020.603513)
Supplement: Supplementary file 2 [file Table_2.XLSX]

## Sheet: S2-Measurements of FvFm in Jasc
CC-137（WT）	Fv/Fm
Batch 1					Batch 2					Batch 3
Time(h)	Water-PAM	Algal Station			Time(h)	Water-PAM	Algal Station			Time(h)	Water-PAM	Algal Station
7	0.639	0.713064			7	0.598	0.700348			7	0.676	0.740689
25	0.63	0.764688			25	0.595	0.750398			25	0.646	0.767622
37	0.72	0.824229			37	0.666	0.72359			37	0.724	0.838346
49	0.573	0.609435			49	0.618	0.678351			49	0.654	0.650345
61	0.675	0.761741			61	0.71	0.793433			61	0.666	0.731014
73	0.624	0.682028			73	0.696	0.749957			73	0.571	0.609284
85	0.723	0.76641			85	0.722	0.806026			85	0.678	0.761803
97	0.647	0.708601			97	0.705	0.772572			97	0.576	0.614777
P3-GAPDH	Fv/Fm
Batch 1					Batch 2					Batch 3
Time(h)	Water-PAM	Algal Station			Time(h)	Water-PAM	Algal Station			Time(h)	Water-PAM	Algal Station
7	0.779	0.838434			7	0.778	0.810564			7	0.802	0.802971
25	0.736	0.758088			25	0.71	0.771042			25	0.695	0.721051
37	0.733	0.805191			37	0.733	0.815743			37	0.734	0.808426
49	0.636	0.779559			49	0.667	0.796809			49	0.69	0.701586
61	0.706	0.725828			61	0.689	0.714993			61	0.694	0.689302
73	0.664	0.773327			73	0.664	0.741866			73	0.62	0.742266
85	0.719	0.807809			85	0.691	0.759845			85	0.701	0.780266
97	0.701	0.789461			97	0.678	0.75463			97	0.69	0.742886
